# Supplementary material for: A Longitudinal Case-Based Global Health Curriculum for the Medical Student Clerkship Year
Source: MedEdPORTAL. 2020 Dec 8;16:11038. doi: 10.15766/mep_2374-8265.11038 (PMC7732136; doi:10.15766/mep_2374-8265.11038)
Supplement: Supplementary file 1 — Clerkship Director Proposal.pptxProject Description.docxPediatrics GH Didactic.pptxSurgery GH Didactic.pptxMedicine GH Didactic.pptxFacilitator Notes.docxPredidactic Survey.docxPostdidactic Survey.docxFollow-up Survey.docx [file mep_2374-8265.11038-s001.zip]

Archive with 10 entries (10 files):
- _Educational_Summary_Report_11038.pdf
- A. Clerkship Director Proposal.pptx
- B. Project Description.docx
- C. Pediatrics GH Didactic.pptx
- D. Surgery GH Didactic.pptx
- E. Medicine GH Didactic.pptx
- F. Facilitator Notes.docx
- G. Predidactic Survey.docx
- H. Postdidactic Survey.docx
- I. Followup Survey.docx
